# Supplementary material for: SQSTM1/p62 mediates crosstalk between autophagy and the UPS in DNA repair
Source: Autophagy. 2016 Jul 8;12(10):1917–30. doi: 10.1080/15548627.2016.1210368 (PMC5391493; doi:10.1080/15548627.2016.1210368)
Supplement: 1210368_Supplemental_Material.zip [file kaup-12-10-1210368-s001.zip]

Archive with 2 entries (2 files):
- Supplemental Figures.pdf
- 1210368_Supplemental Material.docx
